# Supplementary material for: The mitochondrial pyruvate carrier regulates memory T cell differentiation and antitumor function
Source: Cell Metab. 2022 May 3;34(5):731–746.e9. doi: 10.1016/j.cmet.2022.03.013 (PMC9116152; doi:10.1016/j.cmet.2022.03.013)
Supplement: Table S1. Multiple reaction monitoring transitions for 13C-labeling and LC-MS/MS metabolomics, related to STAR Methods [file mmc2.xlsx]

## Sheet: Sheet1
Compound	Cone voltage (V)	Parent m/z	Collision energy (V)	Daughter m/z
Acetyl-CoA	40	808	37	408.01
Aconitate	16	173.05	13	84.82
ADP	34	426.12	21	158.62
ADP	34	426.12	21	158.62
ADP and dGDP	34	426.12	21	158.62
ADP-glucose	34	588	22	346
ADP-ribose	50	558.1	21	345.78
Alanine-CBZ	28	221.9	10	113.65
Allantoate and Carbamoyl aspartate	28	175	12	132
AMP	40	346.11	29	78.6
Arginine-CBZ	22	306.94	10	198.77
Asparagine-CBZ	28	264.87	10	112.75
Aspartate-CBZ	40	265.89	10	157.69
ATP	16	505.87	28	158.64
Citrate/ Isocitrate	22	191	13	110.6
CMP	34	322.1	29	78.68
CMPNacetylneuraminate	40	613.01	20	321.81
CoA	40	766	40	408
CTP	10	481.8	22	158.67
dATP	46	489.9	28	158.62
dCMP	50	305.89	22	78.57
dTMP	28	321	21	194.48
dTTP	40	480.89	34	158.66
FAD	50	784.2	29	436.92
Flavin mononucleotide	22	455	19	213
GAP/ DHAP	28	289	25	97
GDP	28	441.8	16	343.78
Glutamate-CBZ	28	279.87	16	127.73
Glutamine-CBZ	28	279	16	127
Glutathione disulfide oxidized	46	611	21	306.01
Glutathione reduced	40	305.89	16	142.72
Glycerol 3-phosphate	46	170.79	16	78.67
Glycine-CBZ	22	207.82	10	99.66
GMP	34	362.1	21	78.65
GTP	40	521.82	28	158.65
Hexose-phosphate	10	258.83	16	96.63
Histidine-CBZ	22	287.87	10	179.75
IDP	22	427	25	159
Isoleucine/Leucine-CBZ	10	263.91	10	155.76
Ketoglutarate	22	145	5	100.77
Lysine-CBZ	50	413	16	196.79
Malate	16	132.77	16	70.69
Methionine-CBZ	22	281.84	10	173.71
NAD	22	662.1	22	540.05
NADH	46	664.18	28	407.81
NADP	22	742	13	619.6
NADPH	34	744.07	34	407.83
Ornithine-CBZ	40	399.02	16	182.74
Orotate	16	154.8	10	110.72
Phenylalanine-CBZ	28	298	27	147
PIPES	40	300.95	25	192.83
Proline-CBZ	34	247.9	10	139.7
Ribose-5-phosphate	28	229	21	96.64
Sedoheptulose-phosphate	28	289	25	97
Serine-CBZ	16	237.82	10	129.72
Sialic acid	20	308.3	20	86.9
Succinate	28	116.76	10	72.71
Tryptophan-CBZ	34	336.74	10	228.73
Tyrosine-CBZ	22	313.87	10	205.76
UDP	10	402.76	22	158.43
UDP-D-glucose	22	565	22	323
UDP-D-glucuronate	22	579	22	403
UDP-N-acetyl-glucosamine	22	606	22	385
UMP	46	322.9	28	78.55
UTP	28	482.83	34	158.65
Valine-CBZ	28	249.85	12	141.83
Xanthosine	28	283	22	151
