# Supplementary material for: The mitochondrial pyruvate carrier regulates memory T cell differentiation and antitumor function
Source: Cell Metab. 2022 May 3;34(5):731–746.e9. doi: 10.1016/j.cmet.2022.03.013 (PMC9116152; doi:10.1016/j.cmet.2022.03.013)
Supplement: Data S1. Uncropped western blot images and unprocessed data — underlying the display items in the manuscript, related to Figures 1–7 and S1–S7 [file mmc3.zip]

Archive with 5 entries (4 files):
- Data S1 uncropped blot.pdf
- __MACOSX/
- __MACOSX/._Data S1 uncropped blot.pdf
- Raw data.xlsx
- __MACOSX/._Raw data.xlsx
