# Supplementary material for: The mitochondrial pyruvate carrier regulates memory T cell differentiation and antitumor function
Source: Cell Metab. 2022 May 3;34(5):731–746.e9. doi: 10.1016/j.cmet.2022.03.013 (PMC9116152; doi:10.1016/j.cmet.2022.03.013)
Supplement: Data S1. Uncropped western blot images and unprocessed data — underlying the display items in the manuscript, related to Figures 1–7 and S1–S7 [file mmc3.zip › Raw data.xlsx]

## Sheet: Figure 1
Figure 1B
days	WT												MPC1 KO
6	704.521	812.325	460.824	726.537	1495.59	1040.08	812.325	1107.36	1105.92	692.64	1139.04	1075.68	1215.59	1505.88	1112.78	1124.88	1481.69	961.589	894.24	891.36	826.56	639.36	836.64
14	77.7654	116.648	101.029	224.988	107.011	108.008	132.6	143.523	143.523	132.092	100.339	143.523	203.278	94.974	104.305	152.292	123.3	140.684	183.235	172.037	131.318	53.9525	162.875
28	64.7091	56.454	35.4169	50.8619	112.642	37.281	46.0686	49.1301	100.15	56.6885	17.9514	64.247	117.152	100.691	60.3596	63.9263	49.6595	53.2262	119.377	96.0666	9.88921	84.0583	61.4544
49	25.5431	35.4765	12.7716	36.328	78.616	31.2193	23.5564	37.3555	60.7026	11.2066		29.8844	86.0915	83.7958	38.7412	42.1848	7.17429	21.8099	100.132	58.4622	3.0475	46.0234	25.4995
Figure 1C
WT	MPC1 KO
55.3979	35.9684
50.9428	36.9432
56.7537	40.6472
48.9089	46.3008
49.3932	44.6437
44.9381	40.8422
52.2987	41.7991
60.3485	42.3152
49.6618	39.6318
48.614	38.2901
58.4626	42.4184
39.0798
Figure 1D
WT	MPC1 KO
13.4688	28.9153
16.9521	28.2867
12.6561	23.258
19.971	22.1055
19.0421	21.6865
21.3643	25.039
18.3455	22.9474
12.8951	22.9474
18.1704	24.8439
18.2541	29.111
14.0674	24.5594
23.6131
Figure 1E
WT	MPC1 KO
14.4	22.6
14.1	25.3
9.34	20.4
15.8	19
4.47	14.6
14.4	22.4
19.2	18
9.93
Figure 1F
WT	MPC1 KO
30.1	59.7
24.1	54.8
50.7	56.5
52.8	60.2
29.9	55.7
32.9
32.1
Figure 1G
WT	MPC1 KO
0.31	2.36
0.31	2.21
1.69	0.65
0.72	2.45
0.49	2.15
1.25
1.6
Figure 1H
WT	MPC1 KO
83.4925	397.191
87.9147	301.938
56.2513	206.318
84.9076	382.48
121.347	197.124
69.5181	332.463
9.29548	291.641
106.82	308.191
188.512	432.311
22.9398	74.4212
91.9585	610.467
83.9052	272.611
	121.032
	302.168
Figure 1J
Days	DMSO-treated WT										MPCi-treated WT										DMSO-treated MPC1 KO										MPCi-treated MPC1 KO
7	866.694	782.297	761.197	905.646	918.63	984.865	810.887	886.529	889.555	662.628	1031.19	1096.82	1056.19	1131.19	1146.81	976.291	1175.63	1266.67	1020.24	1023.38	823.227	852.246	913.339	1037.05	795.735	877.251	896.531	856.364	891.711	899.744	742.086	742.086	581.2	786.33	587.234	688.557	711.637	703.943	657.783	677.016
14	54.9086	136.9	69.4914	142.108	107.883	102.478	77.4833	95.4795	192.459	43.3907	197.772	212.86	143.883	158.972	224.716	231.058	48.2266	274.717	231.058	153.143	136.098	124.418	127.973	202.624	85.8231	138.15	132.333	150.511	126.517	129.425	138.533	51.0911	77.9112	140.75	39.676	109.738	73.2954	91.3121	75.3428	98.2732
28	26.5892	59.4296	19.2376	81.4405	13.0305	46.8362	44.4241	28.745	63.1184	16.6037	43.9792	62.3039	65.3025	148.93	29.4528	67.9483		86.8102	75.9022	49.3137	84.5422	49.7545	65.5303	82.9241	61.283	51.692	74.7145	68.633	86.0085	62.986	41.0323	10.2983	45.1087	58.4643		38.368	42.344	34.3921	34.7897	43.7356
56	8.14982	41.9979	7.88693	44.6926	4.48535	21.8346	26.0268	16.7864	38.0795	3.88694	31.4516	12.6244	48.8922	90.1223	10.5082	40.4124		48.8757	42.3166	23.2742	29.4436	38.6722	29.4436	42.1878	41.3089	26.7132	37.4727	37.4727	39.3277	40.0698	5.07606		30.7948	39.0011		26.5336	29.4818	17.3549	17.4139	34.0023
Figure 1K
	DMSO										MPCi
WT	58.1778	52.7236	62.8833	48.9806	62.1347	53.0549	56.9049	55.1207	58.689	61.1305	42.575	41.4569	55.3905	42.1449	57.2827	48.0089	50.8751	50.8751	50.5168	38.5743
MPC1 KO	46.2218	50.8543	37.5745	38.604	48.7954	45.4016	45.3044	41.4156	45.6933	44.235	39.5855	41.979	38.849	43.9122	40.8743	42.1344	48.263	36.2246	43.3382	35.2397
Figure 1L
	DMSO										MPCi
WT	14.1818	16.966	11.5717	17.14	10.4406	15.6353	14.6948	13.7543	13.049	13.1666	25.061	26.6521	14.9835	24.7958	13.6576	21.5919	19.5852	20.3879	19.1839	24.4012
MPC1 KO	21.6409	17.8581	26.2154	24.8958	19.0897	21.1986	21.4303	23.1679	20.0402	23.8629	26.7966	22.9379	26.1535	21.9732	25.1888	24.7412	20.2428	27.2716	24.0852	26.7093
Figure 1M
	DMSO										MPCi
WT	12.9509	13.1803	14.9234	15.749	8.50142	12.4072	16.3448	13.5216	10.4013	12.6301	22.3047	31.7793	16.995	22.6995	12.3564	21.0931	17.611	23.035	19.0172	25.3787
MPC1 KO	18.733	15.851	18.471	18.995	13.1	16.0111	17.871	17.5475	16.2537	17.4667	19.9106	16.1543	26.0553	15.3292	16.8057	20.7218	16.9542	20.3321	18.3833	17.8636
Figure 1N
	DMSO										MPCi
WT	24.4251	20.3801	16.5686	14.3906	24.5806	18.3362	25.4747	14.6969	29.1139	12.7233	25.4488	33.5151	48.6253	21.6996	37.1404	22.0835		38.2355	43.072	21.0797
MPC1 KO	35.0262	25.7422	37.2207	34.6042	42.7067	27.2334	40.9728	31.159	42.9356	32.9991	40.9826		54.097	44.4251		32.7861	31.1468	38.5294	42.0034	41.5297

## Sheet: Figure 2
Figure 2A
DMSO	MPCi
9.98654	9.07461
8.02282	13.2166
27.1399	16.8877
6.6418	11.6191
Figure 2C
	DMSO				MPCi
13C glucose (m+2)	36.3131	38.9615	32.9078	32.9082	11.5325	11.2058	17.6905	11.5562
13C glutamine (m+6)	7.00528	6.20929	5.47474	2.79897	45.6085	31.7973	39.6521
13C palmitate (m+2)	9.43548	11.2507	7.68364	16.298	25.3964	29.5196	10.9628	19.5523
Figure 2D
	DMSO							MPCi
13C glucose	33.3497	32.7308	30.7069	31.7883	33.4385	32.5131	30.2797	10.672	10.6313	11.0103	8.66042	11.3106	18.3738	10.3053
13C glutamine	19.8157	19.1309	29.128	20.3136	21.2323	14.5728	13.1501	68.6592	68.8007	65.7206	58.9225	43.3437	62.8014
13C palmitate	22.2932	19.9359	20.5536	17.8358				29.1651	25.9943	19.339	30.2756
Figure 2E
	DMSO							MPCi
13C glucose	0.0152005	0.0288152	0.0144522	0.012573	0.0166294	0.0215074	0.0151439	0.017824	0.0183373	0.0334376	0.00855077	0.0109779	0.0215717	0.021824
13C glutamine	0.0113539	0.0153934	0.00571529	0.00735976	0.019287	0.0055588	0.00502049	0.0766507	0.0438037	0.0169403	0.109437	0.0847027	0.0541506
13C palmitate	0.0126454	0.0115834	0.00538226	0.0144916				0.0461263	0.0214175	0.0482331	0.0208815
Figure 2F
DMSO	MPCi
0.091554	0.157209
0.044776	0.1638
0.0301092	0.131049
0.053478	0.164684
0.072259	0.115193
0.0366185	0.215697
0.0595802	0.0596401
Figure 2H
DMSO	MPCi
1.06322	1.2457
1.27468	1.20403
0.892845	1.62115
0.77893	1.53992
1.10083	1.47513
0.889489	2.93936
Figure 2I
	DMSO			MPCi
13C glucose	0.77	0.7	0.81	0.53	0.54	0.51
13C glutamine	0.51	0.48	0.51	0.7	0.81	0.76

## Sheet: Figure 3
Figure 3E
Days	gRNA SCR DMSO						gRNA SCR MPCi						gRNA Runx1 DMSO						gRNA Runx1 MPCi
7	271.047	316.962	259.198	305.659	192.698	348.85	313.924	312.078	332.39	342.574	288.197	327.621	318.611	343.503	325.249	243.134	290.575	453.653	295.686	365.065	363.413	372.153	351.312	300.699
14	38.8822	48.3205	44.6428	66.9851	37.4302	37.4302	60.572	55.4702	48.6573	41.1768	39.4782	54.0445	45.643	42.9222	46.6425	38.2884	35.5026	61.4169	34.4281	45.1939	32.802	37.6668	39.9089	34.8482
30	2.03202	3.83826	6.30132	1.3056	4.20188	3.66411	7.22115	3.58074	4.80491	3.23117	4.8647	5.51093	2.28079	3.35663	2.90478	1.9624	3.46305	3.11675	3.20238	6.07799	1.11103	4.77766	0.644983	4.96876
Figure 3F
	DMSO						MPCi
gRNA SCR	38.6	53.1	33.9	55.9	43.1	37.5	28.9	23.7	29.2	31.5	29.8	33.9
gRNA Runx1	47.9	23.7	37.3	48.7	43.5	43.3	40.5	39	46.4	43.2	45	38
Figure 3G
	DMSO						MPCi
gRNA SCR	27	21.9	32.3	18.6	27.8	33.4	35.7	41.5	37.9	40.5	44.3	39.7
gRNA Runx1	24.7	42.9	31.6	22.3	27.9	27	28.1	30.8	21.1	30.1	27.3	33.3
Figure 3H
	DMSO						MPCi
gRNA SCR	47.2513	35.7436	49.6051	36.931	44.669	51	54.6059	59.1347	51.2094	54.9442	61.7535	48.2523
gRNA Runx1	35.1662	50.1734	41.9605	40.4151	46.6212	40.2637	47.1215	45.7227	36.4558	45.2024	35.8583	48.2393
Figure 3I
	DMSO						MPCi
gRNA SCR	26	20.8	22.6	30.8	23.7	18.2	42	32.5	25.1	58.4	50	48
gRNA Runx1	28.4	26.6	39.9	32.3	41.3	38	23.1	40	13.9	41.9	37.8	40.2

## Sheet: Figure 4
Figure 4B
WT	MPC1 KO
25.6977	55.7283
70.8497	57.0045
62.9775	60.663
73.3833	62.1094
68.3161	63.811
67.4113	64.0663
76.6113	49.7726
54.548	61.4624
40.465	77.4448
73.0436	46.4454
62.5284	50.736
Figure 4C
WT	MPC1 KO
15.3104	34.8874
26.4651	38.4249
22.8562	15.9799
34.4483	18.7855
40.5725	21.2252
60.3666	19.5174
61.0227	20.8592
37.8632	12.3204
32.0587	23.9628
48.222	28.9612
36.613	17.0533
31.7015	21.0226
Figure 4D
WT	MPC1 KO
22.9475	30.7371
33.3644	21.8521
36.2328	41.7031
25.363	42.5036
24.9101	40.9027
13.4363	45.1451
10.6434	41.3029
21.4549	48.1867
25.3058	33.9059
12.8546	28.7203
23.6555	51.2578
35.9416	42.2827
Figure 4E
WT	MPC1 KO
31.8848	36.614
34.1355	44.8911
34.1355	36.3219
34.1355	45.8649
33.1977	46.4492
35.2609	38.6589
32.4529	46.4509
33.2026	42.9568
23.6702	39.4627
30.8463	37.5101
35.7731	38.3323
46.8049	44.0872
Figure 4F
Days	No T cell transfer					WT T cell transfer													MPC1 KO T cell transfer
5	9.81706	15.9678	17.7977	16.956		23.7396	27.7243	26.5403	13.9736	13.0503	27.3743	15.6766							11.8763	31.5031	22.8627	20.1317	19.5248	16.323	22.0336	52.9633
7	29.2969	40.3447	33.0695	57.5999	48.2304	42.6566	45.8456	40.6903	32.5098	33.2505	38.7943	22.5184	79.0207	88.1856	68.4512	64.793	54.4074	94.4716	37.2311	54.815	32.0696	37.5367	27.3027	33.0776	27.1579	68.2053	68.788	70.5371	86.4342	85.2481	91.264	61.067	72.4585
10	55.4023	103.969	85.3804	119.586	112.438	57.2051	94.7177	63.5062	53.2144	59.2076	54.9077	44.5602	96.0751	200.269	132.745	124.493	90.2026	77.6186	62.5183	118.651	46.0597	73.7215	106.627	87.9033	54.2173	124.291	92.1355	177.822	260.976	84.5299	160.536	200.457	99.4013
12	95.839	175.879	130.157	134.22	96.4991	97.7307	109.16	80.1622	82.0918	74.7293	56.5225	43.0234	189.082	133.362	185.431	120.544	125.447	166.461	65.0381	139.528	71.9209	108.044	180.436	141.409	106.518	154.146	172.95	243.853	298.159	194.593	173.158	234.537	199.894
14	143.399	154.134	169.964	203.089	147.687	101.055	136.507	73.178	53.628	91.0712	104.831	52.1876	185.873	216.894	286.757	188.933	165.194	114.344	134.257	130.155	97.164	169.917	179.45	184.893	117.939	142.622	161.043	297.786	343.259	266.912	190.992	290.379	223.657
17	203.254	276.839	227.978	237.003	199.586	121.807	141.259	108.182	68.8087	123.694	138.556	77.6194	152.146	254.75	222.324	239.45	112.099	113.511	197.657	156.546	115.837	192.823	220.771	182.512	114.662	156.583	174.421	249.718	377.827	304.269	262.015	258.803	255.371
19	327.2	318.4	273.3	289	313	137.8	135.6	115.7	106.3	196.7	107.3	66.2	224.551	265.6	302.27	229.823	199.006	259.959	167.3	156.3	101.4	240.5		214.2	133.9	199.1	323.518	446.765	375.208	283.826	269.473	306.144	269.728
21	479.926	445.828	402.373	371.48	490.986	235.46	189.082	127.957	132.578	200.807	151.014	68.4096	258.2	301.7	293.2	301.2	281	245.8	213.674	230.628	128.523	339.309		333.099	195.341	277.601	317.5	441.1	662.7	386.1	494.4	512	334.3
Figure 4G
WT	MPC1 KO
140	90
180	110
310	540
90	350
120	490
140	580
180	93
316	132
168	200
201	371
118	373
95	300
43	240
192	204
220	270
170	307
150	563
Figure 4H
WT	MPC1 KO
7	225
278	56
365	301
302	369
156	183
313	277
62	335
51.71	90
449.26	762.72
467.66	178.52
57.49	349.99
584.83	1028.05
Figure 4I
WT	MPC1 KO
22.3	23.4
15.7	22.8
15.4	16.5
13.8	17.4
15	15
23.7	15.7
20.2	15.5
22.9	16.7
29.3	18.3
15.6	18.6
19	15.8
18.4	18
	16.7
Figure 4K
WT	MPC1 KO
38.8	46.4
48.4	47.2
47.9	48.7
46.3	47.5
40.2	47.9
42.4	50.2
54.4	40.8
38	34.1
42.5	61.2
40.1	48.7
45.6	54.9
47.1	42.8
Figure 4L
WT	MPC1 KO
42.9	49.1
52.8	48.8
49	50.3
49.6	53.8
44.5	53.1
40.2	62.6
60.2	45.5
38.7	35.5
44.1	48.6
39.8	51.3
56.3	65.4
55	48.1
Figure 4M
WT	MPC1 KO
18.2	14.3
9.6	14.9
18.3	10.6
11.8	6
16.7	6.8
22.7	7.5
13.2	16.3
13.1	11
16.6	13.8
14.9	6.5
15.8	8.1
8
Figure 4N
	WT																MPC1 KO
Spleen	0.921745	1.22252	1.30985	8.22778	19.6962	1.60174	8.99373	5.07075	6.94659	8.48837	6.55257	7.09294	6.02575	6.87169	5.12774	6.26001	11.3595	1.59743	1.6211	8.38947	5.97819	3.6777	4.32399	9.00191	6.13976	3.06988	8.00169	4.91268	4.88429	7.72399	5.63681	5.55162
Tumor	2.57254	4.28398	2.92774	1.56074	4.49687	0.85316	0.399919	1.47526	0.817612	6.07877	5.73217	3.36946	0.692045	4.35648	0.93029	4.83297	3.70968	0	0.28536	0.18696	0.700274	0.190984	0.0993116	0.331039	1.46421	0.292842	4.23984	0.908793	2.6487	1.06414	0.201954	0.403908
Figure 4O
	WT											MPC1 KO
Spleen	42.7	23.2	27.8	24.9	21.5	52.8	61.6	51	53.4	32.5	70.3	44.6	68.5	75.1	60.2	65.3	31.8	22.3	17.7	19	16.3	28.2
Tumor	41.6	3.31	42.8	4.75	40.1	18.9	38.1	5.36	17.8	14.2	25.4	6.69	6.71	7.33	7.48	4.38	11.5	10.6	3.44	2.5

## Sheet: Figure 5
Figure 5A
	WT					MPC1 KO
11mM gluc 4mM Q 33mM NaCl	84.0969	78.2792	81.3439	76.5057	85.9743	81.8046	80.3793	85.8261	83.9606	81.3794
0.5mM gluc 0.1mM Q 40mM NaCl	9.55579	8.35763	20.7026	15.838	9.90597	4.26787	3.02094	5.83619	7.90474	0.845259
0.5mM gluc 0.1mM Q 20mM NaLact	18.8108	20.4166	32.7125	16.0637	31.8963	9.5057	6.02555	11.4088	9.24726	8.71274
0.5mM gluc 0.1mM Q 40mM NaLact	43.4186	46.9744	54.897	54.6716	42.1884	16.1466	9.65012	27.5943	28.5721	7.02195
Figure 5B
	WT					MPC1 KO
11mM gluc 4mM Q 33mM NaCl	55.2087	41.968	44.2733	31.9207	62.3793	41.3956	34.3105	48.2839	34.6044	48.0556
0.5mM gluc 0.1mM Q 40mM NaCl	2.17083	1.042	1.47617	1.48443	1.64157	0.455437	0.479408	0.522555	0.811572	0.160028
0.5mM gluc 0.1mM Q 20mM NaLact	2.15928	0.829041	2.39668	1.63806	1.95194	0.793523	0.318359	1.06912	0.927739	0.526261
0.5mM gluc 0.1mM Q 40mM NaLact	15.6279	10.0925	17.3806	12.9746	15.7594	3.35018	2.04433	8.41148	6.24396	2.96004
Figure 5C
	DMSO		LDHi
0.5mM gluc 0.1mM Q 40mM NaCl	2.91	2.805	2.28	1.665
0.5mM gluc 0.1mM Q 40mM NaLact	4.455	5.08	2.81	1.6
Figure 5E
	m+0			m+1			m+2			m+3			m+4			m+5
WT	1.14e-06	1.48e-06	1.31e-06	2.99e-07	1.27e-07	3.45e-07	8.83e-07	5.93e-07	1.1e-06	1.13e-06	5.81e-07	8.2e-07	8.19e-07	7.96e-07	1.96e-06	6.51e-07	4.24e-07	4.59e-07
MPC1 KO	9.23e-07	8.93e-07	7.95e-07	2.02e-07	2.04e-07	2.84e-07	1.1e-07	1.52e-07	2.58e-07	6.89e-09	4.06e-07	4.61e-08	1.32e-07	2.03e-07	3.97e-07	2.29e-07	1.12e-08	2.51e-07
Figure 5F
	m+0			m+1			m+2			m+3			m+4			m+5
WT	0.00186436	0.00184959	0.00212659	0.000164343	0.000154593	0.0001454	0.001931	0.00188809	0.00197118	0.00144696	0.00142422	0.00138698	0.0019614	0.00197311	0.00192121	0.00219219	0.00224141	0.00207778
MPC1 KO	0.00135661	0.00122109	0.00135837	5.4006e-05	5.51689e-05	7.22957e-05	0.000929478	0.000725679	0.000986785	0.000656117	0.000567544	0.000696509	0.000960221	0.000824427	0.00101711	0.00116748	0.00124213	0.00133346
Figure 5G
	m+0			m+1			m+2			m+3			m+4
WT	4.66e-06	2.46e-06	3.44e-06	8.67e-07	8.79e-07	4.3e-07	3.49e-06	1.76e-06	2.1e-06	2.5e-06	2.79e-06	2.48e-06	3.31e-06	3.98e-06	3.12e-06
MPC1 KO	3.89e-06	5.34e-06	3.37e-06	7.7e-07	3.56e-07	5.89e-07	1.18e-06	1.75e-06	8.9e-07	1.14e-06	1.72e-06	9.84e-07	2.71e-06	3.08e-06	2.93e-06
Figure 5H
	WT		MPC1 KO
11mM gluc 4mM Q 33mM NaCl no RESTIM	10.95	5.575	9.43	8.22
11mM gluc 4mM Q 33mM NaCl	77.85	89.65	71.8	89.4
0.5mM gluc 0.1mM Q 40mM NaCl	44.15	35.45	23	42.8
0.5mM gluc 0.1mM Q 40mM NaLact	66.2	69	33.8	51.5
Figure 5I
	WT											MPC1 KO
Spleen	62.5	63.2	74.1	64.1	61.3	63.4	63.2	52.2	69.5	69.2	72.8	63.6	69.5	74.3	67	60.4	53.9	46.1	52.6	40.8	50.2	55.9
Tumor	43.2	21.7	48.9	33.4	57.6	61.7	79.8	41	60.6	71.5	69.6	67.3	55.5	22.4	37.3	24.9	48.1	51.3	47	17.2	19.8
Figure 5J
	WT		MPC1 KO		WT + Torin2 100nM		MPC1 KO + Torin2 100nM		WT + Torin2 500nM		MPC1 KO + Torin2 500nM
0.5mM gluc 0.1mM Q 40mM NaCl	0.13	0.091	0	0	0.19	0.044	0.011	0.054	0.093	0.031	0.01	0.021
0.5mM gluc 0.1mM Q 40mM NaLact	11.7	9.86	1.42	1.55	2.66	3.03	0.68	0.55	0.43	0.46	0.021	0.063
Figure 5L
	WT			MPC1 KO
0.5mM gluc 0.1mM Q 40mM NaCl	1	1	1	0.872845	0.667432	0.447607
0.5mM gluc 0.1mM Q 40mM NaLact	1.78061	1.55656	2.69054	1.10204	1.29345	1.0009

## Sheet: Figure 6
Figure 6A
days	No T cell transfer									DMSO 2x105 OT1 + CpG-SIINFEKL												MPCi 2x105 OT1 + CpG-SIINFEKL
7	90.7	51.1	47	44.5	33.5	16.4611	12.3711	14.0104	20.1169	62.2	47.6	45.5	36.1	32.7	31.8	25.8	17.5209	12.1803	13.2446	9.14113	29.8569	28	25.2	22.9	61.4	47.1	44.9	36	32.1	11.2003	14.2976		8.41018	12.7438	33.6334
9	132.232	51.1392	35.1042	84.9484	34.3978	71.721	23.0945	40.8204	73.1579	58.4761	81.6182	37.0753	36.5495	64.4471	72.6996	42.834	39.0268	69.5474	40.5497	20.5503	34.395	13.3948	38.5873	71.2039	89.0336	51.8934	62.4173	43.0715	39.2151	24.4567	38.0431	15.5887	27.3477	18.0864	14.3638
12	237.544	120.317	61.9718	143.242	84.8153	97.2556	52.8352	60.4555	88.2445	88.811	97.978	49.5396	46.8231	92.0651	95.2384	48.1674	37.512	66.453	45.6102	28.8593	36.7045	27.3102	44.8648	94.2201	98.8262	63.7616	75.765	50.6571	35.7825	20.8042	45.3537	25.6574	32.7689	34.8375	18.1925
14	244.802	182.853	61.4128	138.263	95.8468	142.397	40.9347	75.396	96.7083	109.637	121.399	55.7674	43.5092	122.724	98.6278	55.1178	39.3187	72.8279	67.3862	25.0949	36.3411	21.9823	67.3041	114.547	97.718	104.764	48.462	66.2007	34.1926	19.1555	47.766	27.8351	38.1623	32.4865	15.6071
16	271.118	227.978	75.7361	282.584	150.895	144.691	51.4693	119.583	154.588	117.196	127.562	48.6166		120.727	81.1601	50.8434	38.6841	108.049	100.529	29.9571	42.5127	15.8138	84.7411	97.496	110.522	117.648	69.279	57.1697	30.2623	20.5993	56.059	22.8853	46.8329	43.4771	15.1097
19	279.781	231.215	91.0121	339.489	235.258	147.182	83.1358	153.885	183.11	214.831	139.451	39.874		112.444	118.943	47.2951	47.4572	193.846	96.5322	38.3237	68.2885	18.5483	71.244	104.936	116.33	94.8267	95.0092	37.997	41.7876	27.5059	67.4137	28.4183	47.4526	59.6972	15.4124
21	344.153	337.833	110.875	549.934	314.807	227.658	137.287	197.232	254.434	137.208	144.622	47.4089		153.75	104.54	69.9652	63.8005	155.997	119.663	43.4335	66.401	19.3003	56.719	111.441	121.556	98.7476	108.024	49.7227	37.7837	24.7167	65.9286	33.7689	60.729	67.5825	17.4112
23	264.673	525.986	358.712	680.496	510.075	495.795	305.034	258.51	485.938	160.17	184.886	47.2287		173.918	108.924	71.8646	71.5642	247.22	122.927	79.4242	85.6949	15.1001	62.5233	114.524	127.824	176.558	64.5503	54.1248	39.4442	37.9736	64.854	32.1737	63.5606	92.7687	31.6838
26	460.664	962.882	417.702	1222.81		423.315	488.356	523.907	332.421	252.119	269.025	75.4503		228.498	162.842	76.8767	81.9775	332.078	170.402	69.0751	148.215	13.8462	67.3198	132.526	179.254	263.448	77.0873	75.0422	50.4168	38.2208	65.1622	38.4738	54.0185	55.2772	35.5057
28										292.371	485.22	86.2169		309.345	372.828	65.8849	141.001	355.089	177.352	113.638	113.39	17.7731	181.26	183.89	375.083	263.798	116.644	94.118	92.0275	64.4471	114.141	52.0465	62.57	64.0296	63.5606
30										351.422	589.863	109.36		373.697	371.767	83.8745	199.482	948.733	181.292	170.657	208.19	17.5667	299.23	138.256	267.678	244.692	249.077	158.326	124.389	126.987	166.074	72.337	127.783	88.6093	68.0033
Figure 6B
DMSO	MPCi
1.2791	0.92894
0.27181	1.18624
0.73317	0.47925
0.69276	1.03018
0.79816	0.86992
0.44367	1.12902
0.41158	1.4302
0.56394	1.0574
0.3837	0.99612
0.4202	0.82246
1.02045	1.09458
	0.69788
	2.04248
	0.45632
Figure 6C
DMSO	MPCi
15.9	26
6.91	16.4
12.9	25.1
11.9	18.6
12.4	23.4
14.4	16.2
11.3	20.3
17	16.8
12.3	12.2
9.91	14.5
9.73	22.1
	17.7
	12.2
	20.7
Figure 6D
DMSO	MPCi
92	50
6	41
41	84
33	46
26	146
91	42
100	86
39	138
111	166
40	145
75	109
	69
	164
	122
Figure 6E
DMSO	MPCi
24.3	32.3
13.3	24.2
19.2	20.7
32.2	25.7
28.9	35
21.1	35.5
16.6	35.9
22.5	28.5
15.7	14.2
15.3	17.8
20.7	23.4
	20
	24.2
	38.6
Figure 6F
DMSO	MPCi
12.2	17.5
9.04	10.8
11	10.6
16.8	14.7
18.6	22.2
12.1	18.3
10.9	12.6
12.6	5.52
8.56	6.47
9.28	7.6
8.54	11.1
	8.68
	21.5
Figure 6G
DMSO	MPCi
38.2	39.8
55.3	35
50	25
30.3	40.8
43.7	38.7
57.3	39.7
63.6	12.1
50.6	40.8
55.1	46.3
60.8	45.3
48.3	38.5
	43.7
	37.5
	42
Figure 6H
DMSO	MPCi
23.9	22.6
29.8	14.9
29.7	18
11.8	21.1
18.1	16.2
23.3	21.8
24.9	11.6
23.3	12.7
22	15.5
21.8	11.2
14.2	10.9
	13.8
	9.05
	12.2
Figure 6I
DMSO	MPCi
7.0196	4.015
0	1.6769
0.4961	18.9
1.0527	3.749
0.5226	4.5552
1.4287	1.0374
1.56	11.954
2.5818	4.0572
4.4622	12.3338
0.232	17.11
1.23	5.0903
	1.8768
	2.6404
	1.2078
Figure 6J
days	No T cell transfer											5x106 DMSO-treated BFP T cells				5x106 MPCi-treated BFP T cells					5x106 DMSO-treated HER2-CAR T cells													5x106 MPCi-treated HER2-CAR T cells
7	19.0004	26.823	22.9183	36.7235	22.0549	34.5945	33.5702	24.2859	28.0307	24.0981	20.148	19.6585	30.019	26.3974	9.97013	38.5872	15.1726	19.8985	36.1879	28.6178	32.2103	23.6959	17.4112	15.6322	28.1989	23.4928	41.9609	38.83	40.8294	28.3314	33.3733	25.4576	26.2791	18.7923	15.2604	29.7575	23.5907	23.7913	17.5366	35.3146	59.5926	28.302	32.4764	22.2265		26.5828
9	62.4513	31.3563	40.2701	52.2731	34.7144	39.7809	31.6727	35.979	69.6204	16.3084	41.6323	48.2203	59.305	30.6773	28.8293	22.9861	54.4104	18.4924	46.3679	47.3683	50.974	21.4738	21.4805	46.2166	23.9948	23.9874	41.284		49.8301	35.3146	31.6923	37.7695	35.0074	17.5434	14.5068	40.5331	19.5415	14.8689	15.7332	27.4004	39.7882	44.3778	29.5426	34.9987	24.293	26.364
12	87.5396	51.968	49.7546	127.383	47.315	58.7077	31.9231	60.4057	102.585	32.0825	66.3979	97.3642	137.513	107.55	79.8806	69.0801	108.395	32.493	75.9289	91.6028	66.9957	44.594	59.7322	63.7284	23.9365	24.0981	100.508		80.3876	67.751	39.5165	76.1165	50.5274	44.2544	20.6901	65.1746	43.9085	24.3816	14.6398	31.6391	41.8191	31.0284	26.5301	36.0447	15.5302	29.0876
14	117.86	50.7113	62.3908	134.95	102.459	54.9767	46.5509	71.4553	132.712	44.5603	100.081	177.178	206.999	98.6413	117.028	85.5015	103.442	41.1943	101.414	109.608	82.3901	63.6538	46.9288	56.8026	28.6688	21.007	100.215		75.1363	70.9945	51.237	91.1923	64.5204	46.873	18.3688	68.3666	57.2051	24.6325	21.9415	29.4294	36.5779	41.5229	40.896	52.6002	20.5786	41.5284
16	120.325	91.9003	86.7749	177.869	178.901	135.024	59.6765	94.4726	181.561	65.7569	124.003	146.434	214.555	155.504	141.204	128.173	140.607	80.0332	59.8229	133.044	135.42	82.582	85.5754	77.0123	31.8147	39.9639	148.776		105.527	108.916	171.607	138.057	105.145	83.649	30.4086	96.3385	73.3478	32.4935	18.8881	45.6985	62.3967	69.134	42.8522	91.9267	23.7913	91.5731
19	205.414	172.031	137.466	251.094	206.865	128.085	62.6592	125.636	291.395	68.5863	167.045	220.78	227.98	193.081	166.631	209.931	237.179	131.601	130.872	211.993	156.383	145.021	149.259	292.341	52.6393	52.8583	194.863		162.615	220.827	171.105	187.449	188.522	215.218	59.2449	127.908	97.7509	51.4786	22.0252	50.1521	89.6402	95.9486	88.9409	104.511	40.5261	63.4934
21	296.369	214.153	242.799	307.516	377.337	284.837	74.3332	209.314	530.442	128.453	241.736	327.342	366.682	290.328	314.907	353.171	384.828	251.834	160.546	269.716	180.415	185.854	192.664	312.382	65.1553	63.5137	284.315		157.648	266.001	238.12	318.142	350.665	219.734	66.6785	163.458	116.417	44.1753	37.8281	99.16	91.0871	135.344	108.049	169.289	45.1716	73.4913
23	384.8	311.153	324.612	596.074								306.787	466.759	501.883	272.68	404.012	518.414	363.378	272.707	418.869	267.611	216.566	294.705	608.59	123.148	89.4559	303.201							260.588	92.0972	233.585	133.156	94.2017	43.7823
26	566.519	624.958	456.658	613.153	697.663	638.338	175.359	475.88	856.166	286.217	518.81	721.838	1078.37	721.886	449.716	639.392	662.887	603.483	464.016	790.922	460.509	480.244	652.464	1416.53	280.68	181.187	733.484		430.228	605.296	703.269	739.943	527.29	552.626	206.366	424.417	229.093	140.859	74.4133	247.867	76.2442	433.11	190.04	486.854	87.0769	207.167
Figure 6K
Untreated	BFP DMSO	BFP MPCi	HER2-CAR DMSO	HER2-CAR MPCi
1268.44	1904	1911	1208.18	1040.57
1126.64	2330	2257	1041.63	509.947
962.144	1540	1535	1413.44	868.287
1389.69	1789	1175	1845.58	538.373
708.043		1929	742.732	458.263
1238.42			357.412	123.18
1465.73			1710.53	570.712
858.273			820.186	205.317
1892.9			1277.03	757.47
1615.96			1144.47	537.073
527.766			1475.86	1042.83
			1224.95	177.478
				837.509
Figure 6L
DMSO	MPCi
56.2536	61.7027
34.1132	75.7601
36.2037	51.1864
33.068	61.5953
58.3441	70.2874
64.8056	57.8395
62.6201	67.0342
69.4782	73.4006
41.888	68.3449
25.803	74.7113
60.207	31.9255
	76.3029
	49.7139
Figure 6M
DMSO	MPCi
47.6757	51.8776
36.1148	80.925
42.6626	47.9027
39.3887	44.0297
47.9826	49.5334
50.7449	50.6546
42.3556	53.24
51.0944	57.4717
38.2729	54.8146
34.9241	57.9637
51.0944	39.2658
	57.8653
	58.4558
Figure 6N
DMSO	MPCi
886.946	1993.37
630.652	2233.76
1430.74	2809.25
865.591	4170.53
2770.73	4856.15
3561.92	3896.76
2797.86	2629.16
2820.29	3584.93
3065.95	2222.81
143.592	1551.14
588.972	8226.54
2627.22	4552.25
	519.619
Figure 6O
DMSO	MPCi
81.2809	66.0193
87.1444	84.8015
90.2784	85.0832
92.5025	79.7303
90.5817	85.271
86.2346	88.464
80.9776	89.2609
90.3295	70.3075
87.8668	87.7785
81.858	94.2375
82.252	62.6838
92.6936	76.5547
	90.108
Figure 6P
DMSO	MPCi
10281	14275
4698	5127
7204	27952
8959	13796
13086	25333
25372	25558
16328	11160
14404	12363
9528	9414
2848	5526
10395	16251
24201	3060
Figure 6Q
DMSO	MPCi
57.806	58.3945
46.8834	70.8263
59.3184	70.3885
37.053	64.0851
61.3349	63.7349
40.8339	78.3554
52.4287	73.7968
52.0622	69.6969
59.5581	65.2555
37.7519	83.9324
29.7109	57.3975
74.9586	59.5613
	63.775
Figure 6R
DMSO	MPCi
1.47476	2.33635
2.55451	6.02076
0.864317	29.4215
0.749604	21.0336
7.81808	35.0221
34.0462	79.1538
2.90988	28.8207
12.4882	60.6186
5.23081	12.8199
2.13337	10.5243
8.15904	59.4974
8.0009	26.5523
	2.98635
Figure 6S
DMSO	MPCi
16.6129	17.1507
22.5732	41.1327
24.095	34.7375
5.28823	27.4702
37.7912	49.9987
44.2588	67.2948
11.629	51.9168
25.3079	33.8485
20.2926	36.0577
26.1566	44.1056
13.657	31.9548
30.4775	41.2651
	38.2669
Figure 6T
DMSO	MPCi
4.31495	9.57306
8.31418	27.6772
18.8122	17.746
10.9584	4.60744
18.4175	16.7691
7.19598	34.6779
6.57767	11.1974
12.2773	12.2495
9.88176	20.0651
5.34513	18.1864
7.43378	23.0712
18.3411	18.2615
	26.5281
Figure 6U
DMSO	MPCi
59.8284	65.2449
62.2613	46.2074
57.9484	45.5605
69.1178	34.0087
42.0236	22.734
25.6565	25.1368
59.939	14.8443
44.0899	36.6806
59.1687	51.2022
55.1124	31.84
69.3976	57.226
41.3564	36.2503
	50.6643
Figure 6V
DMSO	MPCi
32.5677	25.3219
36.8867	16.6856
22.1787	22.1357
24.2798	15.5118
31.0502	29.095
28.1319	8.00095
39.9217	16.9296
27.9848	20.988
35.0643	30.4964
38.6457	27.7134
36.0638	19.1327
15.8247	28.989

## Sheet: Figure 7
Figure 7B
DMSO	MPCi
63.5	62.5
54	59.4
48	40.5
Figure 7C
DMSO	MPCi
64.8	78.65
89.05	93.95
83.1	91.75
76.9	80
67.25	76.45
90.75	94.15
79.3	87.65
Figure 7D
DMSO	MPCi
21141	38810.5
27312	42061.5
21866.5	45305
24350.5	33705
22934	33927.5
26236.5	34597
20156	42165
Figure 7F
DMSO	MPCi
18.55	33.3
36.75	51.3
48.25	67.7
25.75	26.9
13.31	20.45
22.75	25.7
13.7	26.2
Figure 7G
DMSO	MPCi
1	3.09
1	2.78573
1	1.42825
1	0.832638
1	2.64885
Figure 7L
	Untreated				NTD DMSO					NTD MPCi					CAR DMSO							CAR MPCi
Day 14	1.2	4.4	4.5	4.7	3.2	7.6	2.4	5.2	3.8	3.6	2.9	2.1	4.5	8.2	2.2	1.1	3.1	4.9	3.2	7.4	2	4.8	4	3.2	2.6	2.8	3.5	4.6	3.9
Day 17 (d3 post-ACT)	2.9	2.2	4.5	2.8	0.7	2.4	1.6	4.1	4.2	3.3	3.2	4.1	3.4	15.5	2.2	2.7	2.2	3.3	2.1	6	1.3	2.4	1.7	2.2	2.4	2.7	1.3	3.5	1.6
Day 21 (d7 post-ACT)	11.3	12.1	5.8	11.2648	2.9	6.8	5.8	9.81463	16.5229	8	7.6	9.4	10.092	10.5054	6.8	8.2	7.7	3.5	10.5	11.6119	2.49488	1.3	1	0.5	0.6	1.7	1.7	0.335988	1.20809
Day 25 (d12 post-ACT)				23.702	21.8			28.6517	34.1094	33.1			19.5839	28.1712	0				7.1	18.0058	7.48333	0	0.1	0	0.8	0.1	0	0.0352837	0.851466

## Sheet: Figure S1
Figure S1C
	DMSO				MPCi
m+0	29.6779	30.6679	30.9154	30.297	69.4815	66.3211	38.6203	66.2205
m+1	12.8592	11.2848	12.6957	10.842	14.4734	14.9328	15.4455	16.9828
m+2	36.3131	38.9615	32.9078	32.9082	11.5325	11.2058	17.6905	11.5562
m+3	11.8033	7.6516	13.3406	18.1238	2.8537	5.92965	7.9838	2.54703
m+4	6.01011	6.13743	6.84062	5.29963	0.743451	1.09373	6.41334	1.80956
m+5	2.80559	4.51986	3.15486	2.34244	0.915462	0.516851	12.1335	0.546929
m+6	0.530891	0.776895	0.145052	0.186988	0	0	1.71305	0.337032
Figure S1D
	DMSO				MPCi
m+0	11.7527	10.4623	10.5288	2.64306	6.88004	21.2375	7.76475
m+1	5.45926	6.71582	3.97624	7.78154	3.0155	4.83669	1.4488
m+2	12.3054	11.6302	11.9463	18.224	4.25539	3.82851	3.6529
m+3	13.4577	8.60706	9.44315	5.77524	2.53697	4.94765	7.13802
m+4	44.4839	41.4175	45.2274	51.6622	27.0873	23.8929	25.7485
m+5	5.5358	14.9578	13.4033	11.1151	10.6163	9.45946	14.5949
m+6	7.00528	6.20929	5.47474	2.79897	45.6085	31.7973	39.6521
Figure S1E
	DMSO				MPCi
m+0	66.5064	65.9357	62.2759	62.2498	42.2748	39.2793	65.3004	47.4319
m+1	17.1894	14.7919	23.8096	15.187	19.9299	18.0966	18.8895	18.2929
m+2	9.43548	11.2507	7.68364	16.298	25.3964	29.5196	10.9628	19.5523
m+3	4.69985	2.17366	4.55447	2.64887	7.06635	6.35327	1.21282	7.74613
m+4	1.81058	3.95925	1.45058	3.28382	3.96816	3.73154	2.37399	3.47219
m+5	0.358315	1.81541	0	0.33247	1.19129	2.87229	1.26049	3.46705
m+6	0	0.0733742	0.225817	0	0.173119	0.147417	0	0.0375596
Figure S1F
	DMSO				MPCi
m+0	2.25984	3.29984	2.2656	1.7272	2.91776	3.1008	2.39787	4.68608
m+1	0.979173	1.21424	0.930387	0.618093	0.607787	0.698173	0.958987	1.20178
m+2	2.76508	4.19223	2.41161	1.87606	0.48429	0.52392	1.09837	0.817773
m+3	0.898767	0.823307	0.977653	1.03322	0.119837	0.277237	0.4957	0.18024
m+4	0.457643	0.660383	0.501307	0.302127	0.03122	0.0511367	0.398193	0.128053
m+5	0.213633	0.486333	0.2312	0.13354	0.0384433	0.024165	0.753347	0.0387033
m+6	0.040425	0.0835933	0.01063	0.01066	0	0	0.10636	0.02385
Figure S1G
	DMSO				MPCi
m+0	0.592693	0.750453	0.596693	0.0988867	0.31808	1.11456	0.260093
m+1	0.275313	0.48172	0.225343	0.291137	0.139413	0.253833	0.04853
m+2	0.62057	0.834227	0.677027	0.681827	0.196737	0.200923	0.12236
m+3	0.678677	0.617377	0.535167	0.216073	0.11729	0.259657	0.2391
m+4	2.24335	2.97084	2.56315	1.93288	1.25231	1.25392	0.86249
m+5	0.279173	1.07291	0.7596	0.415857	0.490817	0.49644	0.48888
m+6	0.35328	0.445387	0.310267	0.10472	2.10859	1.66875	1.32821
Figure S1H
	DMSO				MPCi
m+0	2.78784	2.19264	2.37355	3.41141	1.63936	0.811787	3.62069	1.10709
m+1	0.72055	0.491893	0.907467	0.83228	0.772853	0.374003	1.04736	0.42697
m+2	0.39552	0.374133	0.29285	0.89316	0.984837	0.610083	0.607853	0.456363
m+3	0.19701	0.0722833	0.173587	0.145163	0.274023	0.131303	0.0672467	0.1808
m+4	0.0758967	0.131662	0.0552867	0.17996	0.15388	0.07712	0.13163	0.0810433
m+5	0.01502	0.06037	0	0.01822	0.0461967	0.0593617	0.06989	0.0809233
m+6	0	0.00244	0.00860667	0	0.00671333	0.00304667	0	0.000876667

## Sheet: Figure S2
Figure S2C
	DMSO		MPCi
H3K9-Ac	0.954224	1.04578	1.0626	1.04597
H3K14-Ac	1.04168	0.958318	1.06683	1.39282
H3K4-3Me	1.18394	0.816057	1.09195	1.06308
H3K79-3Me	1.28578	0.714223	0.919028	0.57761
H3K27-3Me	1.03278	0.967221	0.535362	1.23905

## Sheet: Figure S4
Figure S4A
	WT																MPC1 KO
Spleen	67.3775	72.1591	67.9208	67.9208	68.2468	68.0762	68.2661	67.1267	67.1267	75.0073	66.747	65.1618	64.079	47.8378	79.1391	87.4073	67.6367	68.6233	68.0752	67.5271	68.0752	67.8946	61.9504	68.9163	74.7677	72.9101	58.7925	70.681	81.0827	67.8594	43.7703	79.2376
Tumor	56.5397	45.774	52.7917	48.5651	53.1107	66.3358	29.2496	33.6646	53.9737	19.5365	83.3337	73.3999	69.3014	60.565	49.9395	25.6191	37.8194	40.8321	38.845	28.9735	34.6144	45.076	27.0456	9.56157	14.2058	49.0372	22.1282	86.4639	63.4779	38.503	31.4788	11.4078
Figure S4B
	WT																MPC1 KO
Spleen	19.5204	16.9743	17.4835	16.0068	16.2783	15.6562	16.9114	16.1847	16.8453	25.8295	12.089	23.017	12.6122	6.05711	27.3243		13.6921	13.1069	15.7098	13.2763	13.8462	13.983	9.21607	12.6324	19.3855	18.591	8.02433	15.6514	25.2605	9.59696	3.19561	17.6519
Tumor	18.365	8.68277	17.6154	9.50732	20.3639	21.1758	6.77931	6.54318	10.0547	9.8262	25.3653	24.6036	23.6459	19.6574	13.2331	3.09106	6.4889	12.2618	7.07961	3.92019	5.34327	5.21579	4.38774	4.91122	7.03371	8.34717	5.24435	13.9913	15.0378	1.84377	6.0936	5.09979
Figure S4C
	WT																MPC1 KO
Spleen	13.6898	14.9066	14.3742	12.0166	14.4503	4.71753	19.8006	10.4413	14.7152	15.148	18.5022	4.29072	4.66439	5.72096	23.1931	31.5684	12.0396	13.9049	18.3985	16.618	15.7702	16.36	10.4444	11.4845	21.994	14.8432	10.5203	21.7773	21.4172	14.8273	5.26094	19.8796
Tumor	6.12376	2.9418	8.10497	3.24949	8.10497	5.45991	2.88102	1.65092	4.65063	2.38466	13.1642	9.74367	4.81381	8.54697	7.42422	2.03499	3.67367	5.44296	3.98249	1.76928	2.20034	3.10907	0.675884	1.8324	1.50196	4.29562	1.57706	10.9043	7.38805	4.74225	0.650238	0.874458
Figure S4D
	WT																MPC1 KO
Spleen	22.6414	18.5453	19.45	17.0878	17.9422	17.5108	18.8175	18.0335	18.8829	27.5076	14.0478	26.3367	14.318	7.34712	28.5315		15.3733	14.0218	18.5349	14.6493	15.7112	15.4977	10.5564	14.2998	21.2625	20.3641	10.1821	17.4443	26.4718	11.7944	5.49531	18.871
Tumor	19.0439	6.49149	18.3815	8.23028	21.8591	21.542	6.49961	6.52922	10.9561	7.07702	26.2057	24.7992	22.697	20.5407	13.5047	2.46262	5.7543	13.1844	6.22253	2.50133	4.32497	5.70722	4.20292	2.16984	3.98411	8.78875	4.61318	15.3165	15.0088	2.6453	5.1968	2.73911
Figure S4E
WT	MPC1 KO
3.95778	85.0936
127.252	35.5476
192.69	116.923
146.667	106.912
82.8526	63.3443
207.631	31.5996
18.1347	90.6027
37.9551	77.8175
242.482	108.35
91.3644	87.5412
47.9085	77.4465
196.881	98.2977
178.679	63.6981
162.314	88.3644
126.846	69.5681
75.8325	64.4586
Figure S4F
WT	MPC1 KO
1.28555	14.6
24.1381	6.8666
64.2962	21.3096
28.7121	14.4655
31.7677	9.77819
66.2804	14.4477
4.20318	14.6989
3.38348	4.4201
45.1718	53.6475
45.9532	14.9014
14.5825	18.3547
143.889	18.9549
60.966	23.459
52.6819	32.11
33.6122	13.4668
9.14953	7.2927
Figure S4G
WT	MPC1 KO
0.428663	8.26577
8.17822	3.04806
29.5831	11.9873
9.81347	6.52865
12.6438	4.02663
17.0895	8.61211
1.78623	2.26421
0.853691	1.64916
20.8934	11.4558
11.1521	7.66854
7.5681	5.51956
56.9839	112.101
12.4114	11.5254
22.9059	10.8835
18.8575	1.43703
6.02358	1.25048
Figure S4H
WT	MPC1 KO
1.33307	12.9472
18.0463	7.38325
67.0925	18.7298
24.8554	9.22992
34.1002	7.91469
67.4264	15.809
4.02976	14.0798
3.37626	1.95285
49.2212	30.3876
33.0964	15.6897
15.0657	16.1457
145.033	27.195
58.5194	23.4137
55.0492	35.1513
34.3019	11.4849
7.28935	3.91692
Figure S4I
WT	MPC1 KO
0.180078	8.34678
11.9095	0.819957
10.6863	0.858934
4.71345	0.689882
7.01511	1.2815
2.67039	0.529025
0.24795	1.10898
0.762855	3.81586
3.6732	6.93154
28.428	0.522781
3.29542	0.347581
19.7056	0
1.78429	4.13198
11.6754	2.44221
2.36294	0.446318
14.3056	0.577588
Figure S4J
WT	MPC1 KO
2.996	15.0525
52.542	20.1971
12.0815	19.398
14.345	20.7196
62.556	8.375
55.714	20.5298
23.622	11.4348
21.5114	7.8948
24.0803	9.6798
66.4077
14.6025

[truncated: 3 more sheets: Figure S5, Figure S6, Figure S7]
